# Supplementary material for: Targeted editing and evolution of engineered ribosomes in vivo by filtered editing
Source: Nat Commun. 2022 Jan 10;13:180. doi: 10.1038/s41467-021-27836-x (PMC8748908; doi:10.1038/s41467-021-27836-x)
Supplement: Supplementary file 3 — Source Data [file 41467_2021_27836_MOESM3_ESM.xlsx]

## Sheet: Fig2d
	oRiboT WT			1-Tt			2-Tt			3-Tt			4-Tt
-/-	5242.77	5190.12	5273.18	5181.51	5145.13	5152.88	5152.88	5252.55	5205.66	5127.59	5146.05	5100.26	5140	4892	5100
+/-	25372	24690.4	24996.5	35578.4	35386.1	35590.3	23102.4	22878.6	23743.5	19833.6	19805.4	19715.8	26459	24401	27960
-/+	9866.23	9768.15	9736.11	9546.48	9541.94	9549.32	9549.32	9939.62	10033.3	10080.4	9969.13	9964.01	9901	9572	9484
+/+	71661.8	71108.8	70791.1	86579	85618.3	85861.7	85861.7	63327.8	66513.4	52919.3	52760	52420.7	64690	62350	64539

## Sheet: Fig3a
				%Edited					Library complexity
		oRiboT Mutant	oRiboT WT	native ribosomes mutant	native ribosomes WT			oRiboT	native ribosomes
	ARF	98.27	1.73	0.29	99.71		complexity	14147	124
				*Note: Raw NGS sequencing data is provided with this manuscript

## Sheet: Fig3b
	overlap with intron	% converted in oRiboT	%converted in WT
	70	1.1	0.0066
	60	5.3	0.16
	50	8.2	0.44
	44	10.9645	1.1848
	35	9.15555	1.4928
	30	8.84925	1.66601
	20	7.61483	3.01514
	15	9.00716	4.08403
	10	6.77715	3.54085
	0	5.5833	3.46875
		*Note: Raw NGS sequencing data is provided with this manuscript

## Sheet: Fig4a
		Np	Ba	Tfa	Tfb	Tfc	T7	Az	Pc	Ag	T4	Tt	. +C	. -C
		4476	3428	6356	2924	6567	3629	5096	6074	1279	4608	5843	4237	1042		*Note: this panel of figures was acquired with the same set of control samples (+ C and -C) as showen in 4a and 4b
		4263	3307	5929	2870	6476	3501	4895	5837	1242	4377	5609	4094	1039
		4302	3327	5998	2905	6365	3518	4854	5972	1247	4425	5697	4092	1031

## Sheet: Fig4b
		Np	Ba	Tfa	Tfb	Tfc	T7	Az	Pc	Ag	T4	Tt	. +C	. -C
		1293	664	2159	1770	1522	957	956	1439	1325	1139	5694	4237	1042
		1289	679	2123	1708	1516	982	953	1410	1338	1170	5722	4094	1039
		1243	1067	2081	1773	1519	948	949	1425	1341	1152	6106	4092	1031

## Sheet: Fig4c
		Site 1	T4	Ag	Pc	Az	T7	Tfa	Tfb	Tfc	. +C	. -C
		Site 2	Tt	Tt	Tt	Tt	Tt	Tt	Tt	Tt
			1604	2096	1639	1462	1668	1401	1390	1417	3275	1166		*Note: this panel of figures was acquired with the same set of control samples (+ C and -C) as showen in 4c, 4d, and 4e
			1450	1986	1454	1402	1684	1416	1395	1399	3296	1166
			1454	2070	1610	1428	1641	1405	1412	1363	3209	1147

## Sheet: Fig4d
				Site 1	T4	Ag	Pc	Az	T7	Tfa	Tfb	Tfc	. +C	. -C
				Site3	Tt	Tt	Tt	Tt	Tt	Tt	Tt	Tt
					1810	1660	1543	1321	1095	1375	1384	1432	3275	1166
					1802	1542	1524	1392	1048	1420	1369	1384	3296	1166
					1736	1621	1519	1569	1031	1405	1435	1370	3209	1147

## Sheet: Fig4e
			Site 1	T4	Ag	Pc	Az	T7	Tfa	Tfb	Tfc	. +C	. -C
			Site 4	Tt	Tt	Tt	Tt	Tt	Tt	Tt	Tt
				3104	4525	4359	4400	4512	4164	2082	1611	3275	1166
				3160	4574	4511	4453	4546	4368	2123	1612	3296	1166
				3220	4650	4475	4516	4648	4390	2115	1632	3209	1147

## Sheet: Fig5b
	oRiboT		-			+			+			+			+			+			+
	site 2		NA			-			Tt			CTt			CTt9a			CTt9b			CTt9c
		1036	1032	1088	7500	6906	7598	7713	7374	7837	7920	8011	7231	1046	1047	1079	1282	1173	1393	1092	1089	1111

## Sheet: Fig5d
		oRiboT		-			+			+			+			+
		site 2		NA			-			Tt			CTt			CTt
		site 4		NA			-			-			-			Tt
			975	964	1027	6590	6079	6709	6639	6311	6776	7725	7897	7324	7763	6660	7496

[truncated: 20 more sheets: Fig5e, Fig 6b, Fig6c, Fig6d, Fig6e, Supp.Fig.2, Supp.Fig4b, Supp.Fig.6, Supp.Fig.7, Supp.Fig.8, Supp.Fig.9, Supp.Fig.10, Supp.Fig.11, Supp.Fig.12, Supp.Fig.13, Supp.Fig.14, Supp.Fig.15 , Supp.Fig.17, Supp.Fig.18, Supp.Fig.19]
